# Supplementary material for: Creating Robust Antimicrobial Materials with Sticky Tyrocidines
Source: Antibiotics (Basel). 2022 Jan 28;11(2):174. doi: 10.3390/antibiotics11020174 (PMC8868332; doi:10.3390/antibiotics11020174)
Supplement: Supplementary file 1 [file antibiotics-11-00174-s001.zip]

Archive with 1 entries (1 files):
- antibiotics-1561508-supplementary.pdf
